# Supplementary material for: LDL receptor-peptide conjugate as in vivo tool for specific targeting of pancreatic ductal adenocarcinoma
Source: Commun Biol. 2021 Aug 19;4:987. doi: 10.1038/s42003-021-02508-0 (PMC8377056; doi:10.1038/s42003-021-02508-0)
Supplement: Supplementary file 3 — Supplementary Data 1 [file 42003_2021_2508_MOESM3_ESM.xlsx]

## Sheet: 1) Table of contents
Supplementary Data
Sheet 1: Table of Contents
Sheet 2: Source data for human LDLR expression (Figures 1a-1b, Supplementary Figure S1a)
Sheet 3: Source data for human LDLR staining (Figures 1c-1d)
Sheet 4: Source data for Fc(A680)-VH4127 conjugate and VH4127 peptide kinetic properties (Figure 3b, Supplementary Table S2)
Sheet 5: Source data for flow cytometry (Figures 2b-3c, Supplementary Figures S3b-S3c)
Sheet 6: Source data for mouse LDLR western blot (Supplementary Figures S4d-S5c)
Sheet 7: Source data for subcutaneous tumor imaging (Figures 4a-4b, Supplementary Figures S4c-S4e-S4f)
Sheet 8: Source data for spontaneous tumor imaging (Figures 5a-5b-5c, Supplementary Figure S6e)
Sheet 9: Source data for serum AST and creatinine assays (Figure 5d)
Sheet 10: Source data for liver metastasis imaging (Figure 6e)

## Sheet: 2) hLDLR expression
Supporting data for human LDLR expression (Figures 1a-1b, Supplementary Figure S1a)
ID	LDLR (log2-ratio)	Type	Pathological size (pT)	AJCC Stage
EP00001	-0.0114085	primary		IV
EP00002	0.488274	primary		IV
EP00003	0.914494	primary		IV
EP00004	0.558636	primary		IV
EP00005	-0.594199	primary		IV
EP00006	0.574023	primary		IV
EP00007	-0.489451	primary		IV
EP00008	1.10538	primary		IV
EP00009	-1.30192	primary		IV
EP00010	-2.82394	primary		IV
EP00011	2.15485	primary		IV
EP00012	3.05735	primary		IV
EP00013	0.74956	primary		IV
EP00014	-1.5536	primary		IV
EP00015	-0.486189	primary		IV
EP00016	0.619973	primary
EP00017	0.0617098	primary
EP00018	0.0599075	primary
EP00019	0.977804	primary
EP00020	1.99466	primary
EP00021	2.42373	primary
EP00022	1.24164	primary
EP00023	-0.27675	primary
EP00024	0.613246	primary
EP00025	1.02144	primary
EP00026	-1.07346	primary
EP00027	-0.224958	primary
EP00028	0.497058	primary
EP00029	-0.815597	primary
EP00030	0.962595	primary
EP00031	2.24182	primary	2	II
EP00032	-0.379987	primary	3	II
EP00033	0.571702	primary	3	II
EP00034	1.26621	primary	3	II
EP00035	3.0536	primary	3	II
EP00036	0.776447	primary	3	II
EP00037	3.23351	primary	3	II
EP00038	2.74621	primary	3	II
EP00039	2.72953	primary	3	II
EP00040	2.04709	primary	3	II
EP00041	0.227286	primary	3	II
EP00042	-0.580642	primary	2	II
EP00043	0.732909	primary	3	II
EP00044	0.844948	primary	3	II
EP00045	1.08613	primary	3	II
EP00046	1.96544	primary	4	III
EP00047	-0.920885	primary	3	II
EP00048	3.12573	primary	3	II
EP00049	3.15312	primary	2	I
EP00050	-0.219895	primary	3	II
EP00051	0.572647	primary	2	II
EP00052	3.21906	primary	3	II
EP00053	3.58727	primary	3	II
EP00054	-0.109351	primary	2	II
EP00055	1.48178	primary	3	II
EP00056	-0.612658	primary	3	II
EP00057	1.03008	primary	3	II
EP00058	0.181656	primary	2	II
EP00059	0.93811	primary	3	II
EP00060	0.215391	primary	3	II
EP00061	-0.486189	primary	3	II
EP00062	3.60638	primary	3	II
EP00063	0.0495035	primary	3	II
EP00064	0.753586	primary	3	II
EP00065	0.222376	primary	3	II
EP00066	2.52311	primary	2	I
EP00067	0.332135	primary	3	II
EP00068	1.39607	primary	3	II
EP00069	0.16656	primary	2	I
EP00070	1.38923	primary	2	II
EP00071	-1.27828	primary	3	II
EP00072	0.766824	primary	3	II
EP00073	0.657863	primary	3	II
EP00074	-1.87331	primary	3	II
EP00075	0.473072	primary	1	I
EP00076	1.057	primary	3	II
EP00077	-0.713146	primary	3	II
EP00078	0.792545	primary	3	II
EP00079	-0.603307	primary	3	II
EP00080	1.30872	primary
EP00081	-0.732877	primary	3	II
EP00082	1.42129	primary	3	II
EP00083	0.423418	primary	3	II
EP00084	0.823247	primary	3	II
EP00085	0.395823	primary	3	II
EP00086	-1.35311	primary	2	II
EP00087	1.51852	primary	3	II
EP00088	-1.38144	primary	3	II
EP00089	2.77447	primary	1	II
EP00090	1.23519	primary	3	II
EP00091	-1.38144	primary	3	II
EP00092	1.8808	primary	2	I
EP00093	3.85005	primary	3	II
EP00094	3.04601	primary	3	II
EP00095	-0.358163	primary	3	II
EP00096	1.62681	primary	3	II
EP00097	1.67968	primary	3	II
EP00098	0.547428	primary	3	II
EP00099	1.42682	primary	3	II
EP00100	1.84875	primary	3	II
EP00101	-1.35311	primary	3	II
EP00102	3.03771	primary	3	II
EP00103	2.42373	primary	3	II
EP00104	1.24292	primary	3	II
EP00105	0.964813	primary	3	II
EP00106	-0.229093	primary	3	II
EP00107	1.37629	primary
EP00108	1.52208	primary	3	II
EP00109	-2.05059	primary	3	II
EP00110	-1.30192	primary
EP00111	0.198432	primary	2	I
EP00112	-0.585154	primary	3	II
EP00113	-2.16912	primary	3	II
EP00114	-0.486189	primary	3	II
EP00115	1.81299	primary	3	II
EP00116	1.28963	primary	2	II
EP00117	-0.0596738	primary	3	II
EP00118	3.29582	primary	3	II
EP00119	2.13609	primary	2	I
EP00120	0.272184	primary	3	II
EP00121	0.803401	primary	3	II
EP00122	0.565235	primary	3	II
EP00123	-1.27828	primary	2
EP00124	0.295471	primary	3	II
EP00125	-0.603307	primary	3	II
EP00126	1.52066	primary	3	II
EP00127	0.935929	primary	3	II
EP00128	-0.585154	primary	3	II
EP00129	-0.223666	primary
EP00130	2.20843	primary	3	II
EP00131	-1.5536	primary	3	II
EP00132	1.72646	primary	2	II
EP00133	-1.38944	peri-tumoral
EP00134	-1.44843	peri-tumoral
EP00135	-1.02533	peri-tumoral
EP00136	-1.09321	peri-tumoral
EP00137	-0.684859	peri-tumoral
EP00138	-0.571778	peri-tumoral
EP00139	-1.41838	peri-tumoral
EP00140	0.989786	peri-tumoral
EP00141	-1.51416	peri-tumoral
EP00142	1.91936	peri-tumoral
EP00143	0.0150125	peri-tumoral
EP00144	3.3061	peri-tumoral
EP00145	1.28589	peri-tumoral
EP00146	1.42567	peri-tumoral
EP00147	0.507836	peri-tumoral
EP00148	0.482772	peri-tumoral
EP00149	-1.38944	peri-tumoral
EP00150	-0.642658	peri-tumoral
EP00151	1.12338	peri-tumoral
EP00152	0.317587	peri-tumoral
EP00153	1.19855	peri-tumoral
EP00154	2.32584	peri-tumoral
EP00155	-1.00033	peri-tumoral
EP00156	-1.63264	peri-tumoral
EP00157	-1.24822	peri-tumoral
EP00158	-0.494228	peri-tumoral
EP00159	-1.29101	peri-tumoral
EP00160	0.387548	peri-tumoral
EP00161	-1.78033	peri-tumoral
EP00162	-1.63264	peri-tumoral
EP00163	0.359484	peri-tumoral
EP00164	-0.313106	peri-tumoral
EP00165	-0.300094	peri-tumoral
EP00166	0.227881	peri-tumoral
EP00167	-1.67866	peri-tumoral
EP00168	-0.105692	peri-tumoral
EP00169	-0.0494904	peri-tumoral
EP00170	-0.378722	peri-tumoral
EP00171	0.78819	peri-tumoral
EP00172	-0.321581	primary
EP00174	1.68587	primary
EP00176	1.5078	primary
EP00178	0.34921	primary
EP00179	2.75858	primary
EP00180	-0.00784494	primary
EP00181	1.2496	primary
EP00182	1.34328	primary
EP00183	0.592061	primary
EP00184	0.689423	primary
EP00185	-0.88437	primary
EP00186	0.424406	primary
EP00187	-1.22867	primary
EP00188	-1.41838	primary
EP00189	0.667999	primary
EP00190	-1.05105	primary
EP00191	-1.07871	primary
EP00192	2.87198	primary
EP00193	0.32929	primary
EP00194	1.09356	primary
EP00195	2.34598	primary
EP00196	3.34513	primary
EP00197	0.431245	primary
EP00198	-0.135368	primary
EP00199	1.86646	primary
EP00200	1.2914	primary
EP00201	0.632464	primary
EP00202	-0.690382	primary
EP00203	3.57807	primary
EP00204	1.76655	primary
EP00205	1.42699	primary
EP00206	0.899917	primary
EP00207	1.53246	primary
EP00208	0.477986	primary
EP00209	-2.35126	primary
EP00210	-1.02533	primary
EP00211	1.88139	primary		IV
EP00212	1.94096	primary	3	II
EP00213	1.95965	metastasis Liver
EP00214	1.67829	metastasis other
EP00215	0.953936	primary	3	II
EP00216	-2.35126	primary	3	II
EP00217	2.02998	metastasis Liver
EP00218	2.2327	metastasis other
EP00219	1.0188	primary	3	II
EP00220	1.45286	primary	3	II
EP00221	0.161573	metastasis Liver
EP00222	-0.192669	metastasis other
EP00223	1.31107	primary	3	II
EP00224	-0.261703	primary	3	II
EP00225	3.02698	metastasis Liver
EP00226	2.50326	metastasis other
EP00227	2.81391	primary	3	II
EP00228	-0.588378	metastasis Liver
EP00229	-1.20974	primary	2	I
EP00230	1.12963	metastasis Liver
EP00231	0.489219	primary	3	II
EP00232	0.143836	primary	3	II
EP00233	-0.0910665	metastasis Liver
EP00234	1.79596	primary
EP00235	-0.147574	peri-tumoral
EP00236	1.12558	primary
EP00237	-0.841455	peri-tumoral
EP00238	0.958794	primary
EP00239	2.04399	peri-tumoral
EP00240	3.32676	primary
EP00241	0.204919	peri-tumoral
EP00242	2.6549	primary
EP00243	-1.73772	peri-tumoral
EP00244	1.67107	primary
EP00245	-0.867441	peri-tumoral
EP00246	-1.34799	primary
EP00247	1.25816	peri-tumoral
EP00248	2.3463	primary
EP00249	0.366738	peri-tumoral
EP00250	-0.0907756	primary
EP00251	1.90313	peri-tumoral
EP00252	2.4975	primary
EP00253	-0.753825	peri-tumoral
EP00254	0.617521	primary
EP00255	3.91361	peri-tumoral
EP00256	0.344404	primary
EP00257	0.868272	peri-tumoral
EP00258	1.92787	primary
EP00259	-0.48424	peri-tumoral
EP00260	-3.66789	primary
EP00261	-0.760387	peri-tumoral
EP00262	0.806932	primary
EP00263	0.257277	peri-tumoral
EP00264	1.53104	primary
EP00265	-1.49131	peri-tumoral
EP00266	1.06735	primary
EP00267	0.164679	peri-tumoral
EP00268	-0.74742	primary
EP00269	-0.015012	peri-tumoral
EP00270	-0.632636	primary
EP00271	-1.30157	peri-tumoral
EP00272	0.546522	primary
EP00273	-0.132226	peri-tumoral
EP00274	-0.0884528	primary
EP00275	0.606995	peri-tumoral
EP00276	-1.92137	primary
EP00277	4.28387	peri-tumoral
EP00278	-0.0694766	primary
EP00279	0.0293007	peri-tumoral
EP00280	1.0576	primary
EP00281	0.627507	peri-tumoral
EP00282	3.74872	primary
EP00283	4.01281	peri-tumoral
EP00284	0.0350814	primary
EP00285	2.13379	peri-tumoral
EP00286	1.70835	primary
EP00287	-0.825763	peri-tumoral
EP00288	0.543026	primary
EP00289	1.99814	peri-tumoral
EP00290	0.0665263	primary
EP00291	4.76766	peri-tumoral
EP00292	1.15076	primary
EP00293	0.885555	peri-tumoral
EP00294	3.39932	primary
EP00295	0.255559	peri-tumoral
EP00296	0.00904612	primary
EP00297	0.995088	peri-tumoral
EP00298	2.53818	primary
EP00299	0.610492	peri-tumoral
EP00300	-0.011105	primary
EP00301	0.980976	peri-tumoral
EP00302	0.464655	primary
EP00303	-0.694129	peri-tumoral
EP00304	1.41649	primary
EP00305	-0.358089	peri-tumoral
EP00306	0.151639	primary
EP00307	-0.542939	peri-tumoral
EP00308	0.744665	primary
EP00309	0.356167	peri-tumoral
EP00310	2.43959	primary
EP00311	1.50625	peri-tumoral
EP00312	0.307651	primary
EP00313	0.569998	peri-tumoral
EP00314	-0.876427	primary
EP00315	-0.201682	peri-tumoral
EP00316	0.558478	primary
EP00317	-1.73772	peri-tumoral
EP00318	0.85081	primary
EP00319	0.336355	peri-tumoral
EP00320	0.711178	primary
EP00321	0.682249	peri-tumoral
EP00322	-1.73772	primary
EP00323	-2.09832	peri-tumoral
EP00324	0.823114	primary		IV
EP00325	1.389	primary		IV
EP00326	1.71975	primary		IV
EP00327	1.46974	primary		IV
EP00328	1.03017	primary		IV
EP00329	1.28415	primary		IV
EP00330	0.984975	primary
EP00331	0.829424	primary		IV
EP00332	1.83345	primary		IV
EP00333	1.80227	primary
EP00334	0.923092	primary		IV
EP00335	-0.686391	primary
EP00336	-1.34772	primary
EP00337	-0.968653	primary
EP00338	-0.273666	primary
EP00339	0.0866617	primary		IV
EP00340	0.271557	primary		IV
EP00341	-0.514745	primary		IV
EP00342	0.0396379	primary
EP00343	-0.44229	primary
EP00344	-1.16366	primary
EP00345	0.0566869	primary
EP00346	-0.435609	primary
EP00347	0.0189294	primary
EP00348	-0.400871	primary
EP00349	-0.707341	primary
EP00350	0.805147	primary
EP00351	0.908168	primary
EP00352	0.523034	primary
EP00353	0.649536	primary
EP00354	-0.325009	primary
EP00355	0.813893	primary
EP00356	-1.78033	primary
EP00357	-0.150273	primary
EP00358	0.583686	primary
EP00359	1.84864	primary
EP00360	-0.437092	primary
EP00361	0.0889248	primary
EP00362	-2.35126	primary
EP00363	3.46592	primary
EP00364	0.901454	primary
EP00365	0.863261	primary
EP00366	1.4289	primary
EP00367	1.25502	primary
EP00368	1.79474	primary
EP00369	1.91142	primary
EP00370	-0.303331	primary
EP00371	2.59767	primary
EP00372	0.381126	primary
EP00373	-0.380822	primary
EP00374	1.15711	primary
EP00375	0.152728	primary
EP00376	2.61773	primary
EP00377	2.64468	primary
EP00378	1.28274	primary	3	II
EP00379	1.83913	primary	2	I
EP00380	1.84426	primary	2	I
EP00381	-0.772197	primary	3	II
EP00383	-1.06425	metastasis Liver
EP00388	2.64702	primary	3	II
EP00389	0.511249	metastasis Liver
EP00390	0.0204538	primary	3	II
EP00391	-0.458378	metastasis Liver
EP00396	-0.0605806	primary	3	II
EP00397	0.694253	primary	3	II
EP00398	-0.834672	primary	3	II
EP00401	1.57164	primary	3	II
EP00402	-0.60659	primary	3	II
EP00403	1.19041	primary
EP00404	0.645248	primary
EP00405	0.445362	primary
EP00406	3.83223	primary
EP00407	2.37642	primary
EP00408	1.65607	primary
EP00409	2.26163	primary
EP00410	2.18337	primary
EP00411	-0.695916	primary
EP00412	-0.0712864	primary
EP00413	1.19833	primary
EP00414	-0.919565	primary
EP00415	1.1248	primary
EP00416	-2.8357	primary
EP00417	2.45547	primary
EP00418	0.130116	primary
EP00419	0.504267	primary
EP00420	1.60874	primary
EP00421	2.2094	primary
EP00422	2.35791	primary
EP00423	-2.17785	primary
EP00424	1.49121	primary
EP00425	0.608033	primary
EP00426	-0.0643568	primary
EP00427	0.0429701	primary
EP00428	-0.134098	primary
EP00429	0.835718	primary
EP00430	-1.61445	primary
EP00431	0.748977	primary
EP00432	-1.82201	primary
EP00433	1.15804	primary
EP00434	1.61778	primary
EP00435	0.175654	primary
EP00436	1.70297	primary
EP00437	0.654481	primary
EP00438	0.816107	primary
EP00439	1.59212	primary
EP00440	-1.95315	primary
EP00441	-1.03344	primary
EP00442	1.00549	primary
EP00443	-0.139821	primary
EP00444	0.417445	primary
EP00445	1.07648	primary
EP00446	-0.904897	primary
EP00447	0.299322	primary
EP00448	-1.17599	peri-tumoral
EP00449	-0.113709	peri-tumoral
EP00450	-0.937538	peri-tumoral
EP00451	-0.592023	peri-tumoral
EP00452	1.60436	peri-tumoral
EP00453	1.1604	peri-tumoral
EP00454	0.7269	peri-tumoral
EP00455	0.452794	peri-tumoral
EP00470	1.99112	primary	1	I
EP00471	-0.491429	primary	2	IV
EP00472	0.646004	primary	2	IV
EP00473	1.14957	primary	2	I
EP00474	2.57859	primary	2	I
EP00475	-1.7354	primary	2	I
EP00578	1.39591	primary	3	II
EP00580	1.51688	primary	3	II
EP00581	1.24082	primary	3	II
EP00582	1.91895	primary	3	II
EP00583	0.518181	primary	3	II
EP00584	-0.620189	primary	3	II
EP00586	1.76982	primary	3	II
EP00587	-1.32518	primary	3	II
EP00588	0.63785	primary	3	II
EP00589	0.602179	primary	3	II
EP00590	1.23553	primary	3	II
EP00591	-0.365137	peri-tumoral
EP00592	-0.294435	primary	3	II
EP00593	0.476782	primary	3	II
EP00594	-0.0246197	primary	3	II
EP00595	3.38712	primary	3	II
EP00596	0.542327	primary	3	II
EP00597	1.32586	primary	2	II
EP00598	-1.16877	primary	3	II
EP00599	0.704033	primary	3	II
EP00600	0.929328	primary	3	II
EP00601	-0.316545	primary	3	II
EP00602	-2.85423	primary	3	II
EP00603	0.866833	primary	3	II
EP00604	0.846527	primary	3	II
EP00605	-0.842959	primary	3	II
EP00606	1.98985	primary	2	I
EP00607	1.15263	primary	1	II
EP00608	1.41332	primary	3	II
EP00609	0.810999	primary	3	II
EP00610	0.702203	primary	3	II
EP00612	0.620482	primary	3	II
EP00613	2.36911	primary	3	II
EP00614	2.41157	primary	2	II
EP00615	0.562846	primary	3	II
EP00616	-0.00901203	primary	3	II
EP00617	-1.04991	primary
EP00618	-1.56394	primary	3	II
EP00619	4.25515	metastasis other
EP00620	0.630461	primary	3	II
EP00621	3.81356	primary	3	II
EP00622	3.17037	primary	3	II
EP00623	-0.761885	primary	2	II
EP00624	-0.540702	primary	3	II
EP00626	3.05353	primary	3	II
EP00630	2.81586	primary	3	II
EP00631	0.162865	primary	3	II
EP00632	1.62599	primary	3	II
EP00633	3.18832	primary	3	II
EP00634	2.58945	primary	3	II
EP00635	-0.348	primary	3	II
EP00637	2.74723	primary	4	III
EP00638	2.36485	primary	3	II
EP00639	-0.326521	primary	3	II
EP00640	2.47347	primary	1	I
EP00641	-0.0965203	primary	1	I
EP00642	3.00079	primary	3	II
EP00643	1.93652	primary	3	II
EP00644	1.08732	primary	2	I
EP00645	-1.40248	primary	3	II
EP00646	-0.768652	primary	4	III
EP00647	-1.28163	primary	2	II
EP00651	-1.02481	primary	4	III
EP00652	-0.00645385	primary	3	II
EP00654	0.0134335	primary	3	II
EP00655	-0.190857	primary	3	II
EP00656	-1.01245	primary	3	II
EP00657	2.15189	primary	3	II
EP00658	0.825268	primary	3	II
EP00659	1.92391	primary	3	II
EP00660	-0.513207	primary	3	II
EP00661	-0.482478	primary	3	II
EP00662	1.28145	primary	3	II
EP00663	-0.208328	primary	2	II
EP00664	1.82575	primary	3	II
EP00665	-0.122006	primary	3	II
EP00666	-0.851413	primary	3	IV
EP00667	1.45102	primary	3	II
EP00668	1.92743	primary	3	IV
EP00669	0.514789	primary	3	II
EP00670	-3.66789	primary	3	II
EP00671	0.276732	primary	3	II
EP00672	0.204445	peri-tumoral
EP00673	-1.92302	primary	1	I
EP00674	0.832478	primary	3	II
EP00676	2.5148	primary	3	II
EP00677	0.980089	primary	3	II
EP00678	1.79387	primary	3	II
EP00679	1.60464	primary	2	II
EP00680	0.173819	primary	2	I
EP00681	0.205803	primary	2	I
EP00682	-0.365137	primary	3	II
EP00683	0.804346	primary	3	II
EP00684	1.98641	primary	2	I
EP00685	2.4201	primary	3	II
EP00686	0.937802	primary	3	II
EP00688	-1.30317	primary	3	II
EP00689	-0.488408	primary	3	II
EP00691	0.702658	primary	3	II
EP00693	-0.718366	primary	3	II
EP00694	-0.690059	primary	3	II
EP00695	1.63473	primary	3	II
EP00697	1.56448	primary	3	II
EP00698	-0.101241	primary	2	II
EP00699	2.89262	primary	3	II
EP00700	-2.09996	primary	2	I
EP00701	0.526619	primary	3	II
EP00702	0.355258	primary	3	II
EP00704	2.04251	primary	3	II
EP00705	-2.00307	primary	3	II
EP00706	-0.0926121	primary	2	II
EP00707	1.31984	primary	3	II
EP00709	-0.357287	primary	3	II
EP00710	0.449563	primary	2	I
EP00711	0.63785	primary	3	II
EP00712	2.89614	primary	3	II
EP00713	0.0459146	primary	3	II
EP00716	1.42075	primary	3	II
EP00717	-1.07675	primary	3	II
EP00718	2.99245	primary	3	IV
EP00719	1.41454	primary	3	II
EP00720	1.84718	primary	3	II
EP00721	3.78838	primary	3	II
EP00722	2.57623	primary	3	II
EP00724	-0.945528	primary	3	II
EP00726	1.20322	primary	1	I
EP00727	1.09996	primary	3	II
EP00728	-0.988848	primary	2	II
EP00729	-0.464725	primary	4	III
EP00731	-0.0272908	primary	3	II
EP00732	-1.32518	primary	3	II
EP00733	1.05646	primary	3	II
EP00735	2.54422	primary	3	II
EP00736	2.50433	primary	3	IV
EP00737	0.626543	primary	3	II
EP00738	-0.310007	primary	3	II
EP00739	2.9099	primary	3	II
EP00740	1.93934	primary	3	II
EP00741	3.75907	primary	3	II
EP00742	1.04415	primary	3	II
EP00743	-0.643452	primary	3	II
EP00744	1.12969	primary	3	II
EP00745	0.810519	primary	3	II
EP00746	4.00841	primary	3	II
EP00748	0.392259	primary	3	II
EP00749	-1.28163	primary	3	II
EP00751	1.82367	primary	3	II
EP00752	1.63606	primary	3	II
EP00753	-0.112708	primary	3	II
EP00755	-0.240601	peri-tumoral
EP00756	1.78154	primary	3	II
EP00757	1.64798	primary	3	II
EP00758	0.271922	primary	3	II
EP00759	-0.566348	peri-tumoral
EP00760	0.0773024	primary	3	II
EP00761	-0.469535	primary	1	I
EP00762	0.733871	primary		II
EP00763	-1.72451	primary	3	II
EP00764	0.366549	primary		II
EP00765	1.15389	primary		IV
EP00766	1.33446	primary		II
EP00767	0.348289	primary		II
EP00768	-2.80963	primary		II
EP00769	0.108425	primary		II
EP00770	1.18578	primary		II
EP00771	-0.958091	primary		II
EP00772	1.05949	primary		II
EP00773	0.331872	primary		II
EP00774	2.47198	primary	3	II
EP00775	2.06746	primary	3	II
EP00776	-0.614932	primary		II
EP00777	1.20465	primary		II
EP00778	-0.831138	primary	3	II
EP00779	1.18642	primary		IV
EP00780	0.160327	primary	3	II
EP00781	2.28897	primary		II
EP00782	-0.237638	primary		II
EP00783	0.268372	primary		II
EP00784	-1.3597	primary	3	II
EP00785	1.02419	primary		II
EP00786	-0.315853	primary	1	I
EP00787	1.15773	primary	3	II
EP00788	1.51384	primary		II
EP00789	2.45489	primary	3	II
EP00790	1.28492	primary	2	I
EP00791	-0.306605	primary		II
EP00792	0.982242	primary	2	I
EP00793	2.72959	primary		II
EP00794	-0.15095	primary		II
EP00795	-0.0336558	primary		II
EP00796	-1.05289	primary		II
EP00797	-0.156363	primary		II
EP00798	-0.658261	primary		II
EP00799	-0.493613	primary	2	I
EP00800	0.904062	primary		II
EP00801	-0.804351	primary		II
EP00802	0.669862	primary	3	II
EP00803	1.33585	primary		II
EP00804	0.625706	primary	3	II
EP00805	-0.58136	primary	3	II
EP00806	0.858008	primary	3	II
EP00807	0.106664	primary	3	II
EP00808	1.51311	primary	2	I
EP00809	1.5601	primary	3	II
EP00810	-1.13488	primary	3	II
EP00811	0.857457	primary		II
EP00812	0.383914	primary		II
EP00813	0.379111	primary		II
EP00814	-0.130209	primary		II
EP00815	0.965758	primary	3	II
EP00816	0.44038	primary		II
EP00817	-1.17293	primary		II
EP00818	1.80506	primary		II
EP00819	-0.112647	primary	4	III
EP00820	-1.784	primary		II
EP00821	1.10993	primary		II
EP00822	0.81396	primary	3	II
EP00823	2.05054	primary		II
EP00824	0.374297	primary		II
EP00825	0.104333	primary	3	II
EP00826	1.38302	primary	1	I
EP00827	-0.694995	primary	1	I
EP00828	3.5433	primary		IV
EP00829	0.437958	primary		II
EP00830	2.8404	primary	3	II
EP00831	0.436529	primary		II
EP00832	1.46629	primary	2	I
EP00833	-0.779564	primary		II
EP00834	0.953484	primary	3	II
EP00835	0.413072	primary		II
EP00836	-2.14707	primary		II
EP00837	1.21385	primary	3	II
EP00838	-0.82219	primary		IV
EP00839	1.72591	primary		IV
EP00840	-0.641488	primary	3	II
EP00841	0.348289	primary		II
EP00842	1.33936	primary		II
EP00843	0.23422	primary		II
EP00844	2.32195	primary	3	II
EP00845	0.633172	primary		II
EP00846	-1.02417	primary		II
EP00847	0.0444811	primary		II
EP00848	0.661279	primary		II
EP00849	2.36782	primary		II
EP00850	1.19492	primary		II
EP00851	2.17737	primary		II
EP00852	-0.430587	primary		II
EP00853	0.0667505	primary		IV
EP00854	-0.237638	primary		II
EP00855	2.52723	primary	3	II
EP00856	1.44949	primary	3	II
EP00857	1.21973	primary		I
EP00858	0.552696	primary		II
EP00859	3.0245	primary		I
EP00860	1.23931	primary		II
EP00861	0.839828	primary		I
EP00862	1.98067	primary		II
EP00863	1.91552	primary		II
EP00864	3.33542	primary		I
EP00865	1.87919	primary		II
EP00866	-0.0505241	primary		I
EP00867	-1.21239	primary		II
EP00868	1.92845	primary		II
EP00869	1.35511	primary		II
EP00870	1.60705	primary		II
EP00871	-0.362233	primary		II
EP00872	-3.66789	primary		II
EP00873	0.284619	primary		II
EP00874	1.44012	primary		II
EP00875	-0.727785	primary		I
EP00876	1.60298	primary		II
EP00877	0.360535	primary		II
EP00878	-0.43144	primary		II
EP00879	3.08786	primary		II
EP00880	1.34831	primary		II
EP00881	0.536606	primary		II
EP00882	2.19336	primary		I
EP00883	-0.566002	primary		II
EP00884	1.03487	primary		II
EP00885	0.716861	primary		II
EP00886	0.547083	primary		II
EP00887	-1.51701	primary		I
EP00888	1.53877	primary		II
EP00889	1.11152	primary		II
EP00890	0.720603	primary		II
EP00891	-0.659887	primary		I
EP00892	2.60959	primary		I
EP00893	1.1296	primary		II
EP00894	1.0479	primary		II
EP00895	0.0307086	primary		II
EP00896	2.2739	primary		II
EP00897	0.239619	primary		II
EP00898	-0.968056	primary		II
EP00899	0.601011	primary		II
EP00900	-0.313231	primary		II
EP00901	-0.780378	primary		II
EP00902	2.41113	primary		II
EP00903	2.78433	primary		I
EP00904	-1.12595	primary		II
EP00905	0.222373	primary		II
EP00906	0.964136	primary		I
EP00907	1.68954	primary		II
EP00908	2.74758	primary		II
EP00909	3.32197	primary		II
EP00910	0.95892	primary		II
EP00911	1.78118	primary		II
EP00912	-1.14201	primary		II
EP00913	-2.35368	primary		I
EP00914	-1.55378	primary		II
EP00915	0.199228	primary		II
EP00916	1.81273	primary		II
EP00917	0.612088	primary		II
EP00918	-0.692693	primary		II
EP00919	-0.0598256	primary		II
EP01189	0.0583929	primary	3	II
EP01190	2.85859	primary	3	II
EP01191	1.09268	primary	3	II
EP01192	0.247574	primary	3	II
EP01193	0.185493	primary	3	II
EP01194	-1.19285	primary	1	II
EP01195	0.395943	primary	3	II
EP01196	1.5893	primary	4	III
EP01197	0.0171044	primary	1	I
EP01198	2.27312	primary	3	II
EP01199	0.428943	primary	4
EP01200	0.371534	primary	3	II
EP01201	1.35689	primary	3	II
EP01202	1.6671	primary	2	I
EP01203	-1.02449	primary	1	I
EP01204	-0.201582	primary	3	II
EP01205	-0.454054	primary	4	III
EP01206	-0.132439	primary	3	II
EP01207	-0.388799	primary	3	II
EP01208	1.24526	primary	2	II
EP01209	1.04749	primary	2	II
EP01210	-0.38154	primary	3	II
EP01211	1.20881	primary	3	II
EP01212	-0.140611	primary	3
EP01213	1.01545	primary	3	II
EP01214	0.834599	primary	2	II
EP01215	-1.72483	primary	2	I
EP01216	-0.652899	primary	3	II
EP01217	2.23525	primary	3	II
EP01218	1.19049	primary	2	I
EP01219	2.07521	primary	3	II
EP01220	0.408366	primary	3	IV
EP01221	0.736368	primary	3	II
EP01222	2.47057	primary	3	II
EP01223	-0.504239	primary	2	I
EP01224	0.333953	primary	3	II
EP01225	1.55327	primary	3	II
EP01226	0.91705	primary	2	II
EP01227	0.718672	primary	2	II
EP01228	-0.600424	primary	4	III
EP01229	0.13859	primary	2	I
EP01230	0.378281	primary	3	II
EP01231	2.17858	primary	2	I
EP01232	-1.08448	primary	3	II
EP01233	3.29011	primary	3	II
EP01234	2.57046	primary	3	II
EP01235	-0.0953135	primary	3	II
EP01236	1.12283	primary	2	I
EP01237	1.25134	primary	4	III
EP01238	0.978978	primary	3	II
EP01239	0.925085	primary	3	II
EP01240	1.23753	primary	3	II
EP01241	2.14641	primary	3	II
EP01242	3.21032	primary	3	II
EP01243	1.15943	primary
EP01244	0.383696	primary	3	II
EP01245	3.32879	primary	1	I
EP01246	1.04475	primary
EP01247	0.506957	primary	3	II
EP01248	0.698684	primary	3	II
EP01249	-1.78033	primary	3	II
EP01250	0.929744	primary	3	II
EP01251	1.27129	primary	3	II
EP01252	1.35388	primary	3	II
EP01253	1.05683	primary	3	II
EP01254	0.166021	primary	2	II
EP01255	1.71297	primary	1	I
EP01256	-0.194889	primary	3	II
EP01257	-0.337565	primary
EP01258	-1.51416	primary	3	II
EP01259	-2.54354	primary	3	II
EP01260	-1.63264	primary	3	II
EP01261	-0.108209	primary
EP01262	1.73791	primary	3	II
EP01263	1.821	primary	2	I
EP01264	0.483203	primary	2	II
EP01265	0.597286	primary	2	II
EP01266	1.31413	primary
EP01275	-2.84385	metastasis other
EP01276	2.24544	metastasis other
EP01277	-1.41375	metastasis other
EP01278	1.44168	metastasis Liver
EP01279	0.297172	metastasis Liver
EP01280	1.638	metastasis other
EP01281	1.36878	metastasis other
EP01282	-1.38483	metastasis other
EP01283	-2.34717	metastasis other
EP01284	3.18715	metastasis other
EP01285	2.88724	metastasis other
EP01286	5.05068	metastasis other
EP01287	1.12575	metastasis other
EP01288	0.132265	metastasis other
EP01289	4.35299	metastasis Liver
EP01290	2.08324	metastasis other
EP01291	1.46064	metastasis other
EP01292	1.23499	metastasis other
EP01293	1.29484	metastasis other
EP01294	0.330388	metastasis other
EP01295	4.86081	metastasis Liver
EP01296	2.7964	metastasis Liver
EP01297	-2.08304	metastasis Liver
EP01298	-1.90598	metastasis Liver
EP01299	-2.34717	metastasis other
EP01300	0.142795	metastasis other
EP01301	4.1635	metastasis other
EP01302	2.86578	metastasis Liver
EP01303	3.51991	metastasis other
EP01304	0.151763	metastasis Liver
EP01305	0.257277	metastasis other
EP01306	1.97281	metastasis other
EP01307	2.15555	metastasis other
EP01308	1.78777	metastasis other
EP01309	1.23499	metastasis Liver
EP01310	1.10184	metastasis Liver
EP01311	-0.287872	metastasis Liver
EP01312	0.56768	metastasis other
EP01313	3.59239	metastasis other
EP01314	2.70681	metastasis other
EP01315	3.98357	metastasis other
EP01316	-2.84385	metastasis other
EP01317	-0.017427	metastasis Liver
EP01318	1.03425	metastasis Liver
EP01319	1.1171	metastasis other
EP01320	0.150268	metastasis Liver
EP01321	0.53678	metastasis Liver
EP01322	1.40991	metastasis Liver
EP01323	-2.08304	metastasis other
EP01324	-0.409166	metastasis other
EP01325	3.84914	metastasis Liver
EP01326	3.79088	metastasis Liver
EP01327	1.17454	metastasis other
EP01328	4.85206	metastasis Liver
EP01329	1.68087	metastasis Liver
EP01330	0.426294	metastasis Liver
EP01331	1.43053	metastasis Liver
EP01332	0.969511	metastasis Liver
EP01333	0.952062	metastasis Liver
EP01334	1.69062	metastasis other
EP01335	0.559272	metastasis other

## Sheet: 3) hLDLR staining
Supporting data for human LDLR staining (Figures 1c-1d)
Figure 1c					Figure 1d
% of tissue area					% of PDAC area
	Normal adjacent pancreas	Pancreatitis	PDAC			Stage IB	Stage IIA	Stage IIB	Stage III			Grade 1	Grade 2	Grade 3
	1.2	0.51	0.84			7.83	2.505	0.84	0.8			2.505	10.775	2.815
	0.075	0.25	7.83			0.86	10.775	0.395	2.42			0.395	1.39	0.34
	0.325	1.6	2.505			2.125	1.39	0.675				0.86	7.47	0.56
	0.345	4.04	0.86			11.595	1.44	7.47				2.125	1.42	4.55
	0.21	0.495	2.125			1.99	0.79	1.42				11.595	1.44	3.305
	0.135	1.83	11.595			2.815	3.455	1.345				1.99	0.79	1.99
	0.165	0.505	1.99			1.695	2.44	1.99				0.675	3.455	0.855
	0.14	0.285	0.675			0.21	3.66						1.345
	0.13		10.775			1.08	4.55						1.695
	0.28		1.39			0.34	3.305						2.44
	0.235		7.47			0.56	0.23						0.21
	0.41		1.42			0.855							3.66
	0.26		0.8		Average	2.66292	3.14	2.01929	1.61				1.08
	0.48		2.815		s.e.m.	1.00394	0.860837	0.930451	0.81		Average	2.87786	3.82	2.05929
	0.195		1.44								s.e.m.	1.48462	0.837613	0.597325
	0.165		0.79
	0.33		3.455
	0.605		1.695
	0.7		2.44
	0.815		0.21
	0.43		0.34
	0.265		0.56
			4.55
			3.305
			0.395
			1.345
			3.66
			1.08
			2.42
			1.99
			0.855
			0.23
Average	0.358864	1.18938	2.62031
s.e.m.	0.0572143	0.459376	0.51175

## Sheet: 4) Fc(A680)-VH4127 + VH4127
Supporting data for Fc(A680)-VH4127 conjugate and VH4127 peptide kinetic properties (Figure 3b, Supplementary Table S2)
Figure 3b
			Fc(A680)-VH4127 conjugate						Fc(A680)-VH4127						Fc(A680)-VH4127
		Sample	kon (1/Ms)	koff (1/s)	KD (M)			Average	kon (1/Ms)	koff (1/s)	KD (M)				kon (1/Ms)	koff (1/s)	KD (M)
mLDLR	n=1	MG202-1	2550000	0.00023	9.01e-11		mLDLR	n=1	2635000	0.000228	8.655e-11		mLDLR	Average	2.58167e+06	0.000236333	9.17833e-11
		MG202-1	2720000	0.000226	8.3e-11			n=2	2485000	0.0002395	9.67e-11			SD	83865	7.28583e-06	5.0824e-12
	n=2	MG202-2	2370000	0.000241	1.02e-10			n=3	2625000	0.0002415	9.21e-11		hLDLR	Average	2.20333e+06	0.000133667	6.07e-11
		MG202-2	2600000	0.000238	9.14e-11		hLDLR	n=1	2280000	0.000134	5.87e-11			SD	75055.5	1.52753e-06	2.498e-12
	n=3	MG202-3	2700000	0.000237	8.79e-11			n=2	2130000	0.000135	6.35e-11
		MG202-3	2550000	0.000246	9.63e-11			n=3	2200000	0.000132	5.99e-11
hLDLR	n=1	MG202-1	2280000	0.000134	5.87e-11
	n=2	MG202-2	2130000	0.000135	6.35e-11
	n=3	MG202-3	2200000	0.000132	5.99e-11
Supplementary Table S2
			VH4127 peptide						Fc(A680)-VH4127						Fc(A680)-VH4127
		Sample	kon (1/Ms)	koff (1/s)	KD (M)			Average	kon (1/Ms)	koff (1/s)	KD (M)				kon (1/Ms)	koff (1/s)	KD (M)
mLDLR	n=1	BB240-1	1410000	0.108	7.68e-08		mLDLR	n=1	1265000	0.0827	6.4e-08		mLDLR	Average	1655000	0.0820833	5.09667e-08
		BB240-1	1120000	0.0574	5.12e-08			n=2	2145000	0.08325	3.635e-08			SD	448442	0.0015687	1.38928e-08
	n=2	BB240-2	1140000	0.0355	3.12e-08			n=3	1555000	0.0803	5.255e-08		hLDLR	Average	4.06333e+06	0.0894333	2.15667e-08
		BB240-2	3150000	0.131	4.15e-08		hLDLR	n=1	3400000	0.0732	2.15e-08			SD	1.74242e+06	0.0447174	1.60104e-09
	n=3	BB240-3	1850000	0.0872	4.71e-08			n=2	2750000	0.0551	2e-08
		BB240-3	1260000	0.0734	5.8e-08			n=3	6040000	0.14	2.32e-08
hLDLR	n=1	BB240-1	3400000	0.0732	2.15e-08
	n=2	BB240-2	2750000	0.0551	2e-08
	n=3	BB240-3	6040000	0.14	2.32e-08

## Sheet: 5) Flow cytometry
Supporting data for flow cytometry (Figures 2b-3c, Supplementary Figures S3b-S3c)
Figure 2b
MFI of DiI-LDL										Subtracted background					DiI-LDL
				DiI-LDL					Average background	DiI-LDL			Average		Total	Intracellular
			Background	Total	Intracellular					Total	Intracellular		Ldlr WT cells	n=1	133449	140747
Ldlr WT cells	n=1	Well 1	1293	134378	131341		Ldlr WT cells	n=1	1273.67	133104	130067			n=2	137074	149033
		Well 2	1278	136561	172701					135287	171427			n=3	271009	257998
		Well 3	1250	133230	122019					131956	120745		Ldlr KO cells	n=1	42817	58413.7
	n=2	Well 1	698	134340	138845			n=2	671	133669	138174			n=2	18576.7	22718
		Well 2	695	139167	155052					138496	154381			n=3	11594	11431.7
		Well 3	620	139728	155216					139057	154545
	n=3	Well 1	785	258049	263967			n=3	925.667	257123	263041				DiI-LDL
		Well 2	862	282845	249739					281919	248813		Ratio		Total	Intracellular
		Well 3	1130	274911	263065					273985	262139		Ldlr WT cells	n=1	1	1.05468
Ldlr KO cells	n=1	Well 1	63989	93870	140375		Ldlr KO cells	n=1	62710.7	31159.3	77664.3			n=2	1	1.08725
		Well 2	62603	104120	104840					41409.3	42129.3			n=3	1	0.951989
		Well 3	61540	118593	118158					55882.3	55447.3		Ldlr KO cells	n=1	0.320848	0.437722
	n=2	Well 1	93263	104330	106119			n=2	83587.3	20742.7	22531.7			n=2	0.135523	0.165735
		Well 2	79202	101609	105122					18021.7	21534.7			n=3	0.0427808	0.0421818
		Well 3	78297	100553	107675					16965.7	24087.7
	n=3	Well 1	107096	112064	106213			n=3	100578	11486.3	5635.33				DiI-LDL
		Well 2	96713	109915	109265					9337.33	8687.33				Total	Intracellular
		Well 3	97924	114536	120550					13958.3	19972.3		Average	Ldlr WT	1	1.03131
														Ldlr KO	0.166384	0.215213
													s.e.m.	Ldlr WT	0	0.0407574
														Ldlr KO	0.0817408	0.116832
Figure 3c
MFI of Fc(A680)-VH4127												Subtracted background							Fc(A680)-VH4127		Fc(A680)-VH4127 + DiI-LDL
				Fc(A680)-VH4127		Fc(A680)-VH4127 + DiI-LDL					Average background	Fc(A680)-VH4127		Fc(A680)-VH4127 + DiI-LDL			Average		Total	Intracellular	Total	Intracellular
			Background	Total	Intracellular	Total	Intracellular					Total	Intracellular	Total	Intracellular		Ldlr WT cells	n=1	226762	228863	229911	258961
Ldlr WT cells	n=1	Well 1	1283	207094	210686	225877	238726		Ldlr WT cells	n=1	1320	205774	209366	224557	237406			n=2	206681	222625	189445	199494
		Well 2	1346	247642	242445	235051	242431					246322	241125	233731	241111			n=3	468185	450102	440958	411226
		Well 3	1331	229511	237418	232766	299686					228191	236098	231446	298366		Ldlr KO cells	n=1	927.333	610	518.333	901.333
	n=2	Well 1	1331	192140	215448	180841	209797			n=2	1285.33	190855	214163	179556	208512			n=2	-164.333	-28.6667	71	122.667
		Well 2	1329	216921	210807	200341	200047					215636	209522	199056	198762			n=3	191.667	412.667	80	10
		Well 3	1196	214838	245476	191009	192495					213553	244191	189724	191210
	n=3	Well 1	1617	461032	469426	422094	415234			n=3	2293.67	458738	467132	419800	412940				Fc(A680)-VH4127		Fc(A680)-VH4127 + DiI-LDL
		Well 2	1469	475443	433998	432004	423533					473149	431704	429710	421239		Ratio		Total	Intracellular	Total	Intracellular
		Well 3	3795	474961	453763	475657	401793					472667	451469	473363	399499		Ldlr WT cells	n=1	1000	1009.26	1013.89	1141.99
Ldlr KO cells	n=1	Well 1	1047	1772	1448	1393	1485		Ldlr KO cells	n=1	1029	743	419	364	456			n=2	1000	1077.14	916.606	965.228
		Well 2	1038	2429	1643	1437	2153					1400	614	408	1124			n=3	1000	961.376	941.846	878.342
		Well 3	1002	1668	1826	1812	2153					639	797	783	1124		Ldlr KO cells	n=1	4.08945	2.69004	2.2858	3.97479
	n=2	Well 1	1504	1311	1381	1635	1569			n=2	1495	-184	-114	140	74			n=2	-0.795106	-0.1387	0.343525	0.593507
		Well 2	1394	1446	1433	1549	1614					-49	-62	54	119			n=3	0.409382	0.881418	0.170873	0.0213591
		Well 3	1587	1235	1585	1514	1670					-260	90	19	175
	n=3	Well 1	1282	1364	1571	1127	1099			n=3	1147.33	216.667	423.667	-20.3333	-48.3333				Fc(A680)-VH4127		Fc(A680)-VH4127 + DiI-LDL
		Well 2	995	1209	1597	1060	1123					61.6667	449.667	-87.3333	-24.3333				Total	Intracellular	Total	Intracellular
		Well 3	1165	1444	1512	1495	1250					296.667	364.667	347.667	102.667		Average	Ldlr WT	1000	1015.93	957.446	995.188
																		Ldlr KO	1.23458	1.14425	0.933399	1.52989
																	s.e.m.	Ldlr WT	0	33.5847	29.1458	77.5697
																		Ldlr KO	1.46918	0.827094	0.678035	1.23356
Figure S3b
MFI of DiI-LDL												Subtracted background							DiI-LDL		DiI-LDL + Fc(A680)-VH4127
				DiI-LDL		DiI-LDL + Fc(A680)-VH4127					Average background	DiI-LDL		DiI-LDL + Fc(A680)-VH4127			Average		Total	Intracellular	Total	Intracellular
			Background	Total	Intracellular	Total	Intracellular					Total	Intracellular	Total	Intracellular		Ldlr WT cells	n=1	133449	140747	124231	119073
Ldlr WT cells	n=1	Well 1	1293	134378	131341	126042	117889		Ldlr WT cells	n=1	1273.67	133104	130067	124768	116615			n=2	137074	149033	114568	134997
		Well 2	1278	136561	172701	125264	116414					135287	171427	123990	115140			n=3	271009	257998	143489	141551
		Well 3	1250	133230	122019	125209	126738					131956	120745	123935	125464		Ldlr KO cells	n=1	42817	58413.7	34151	65439.3
	n=2	Well 1	698	134340	138845	97727	134713			n=2	671	133669	138174	97056	134042			n=2	18576.7	22718	15137.3	24220
		Well 2	695	139167	155052	115553	143882					138496	154381	114882	143211			n=3	11594	11431.7	14259	8142.33
		Well 3	620	139728	155216	132438	128408					139057	154545	131767	127737
	n=3	Well 1	785	258049	263967	147044	148656			n=3	925.667	257123	263041	146118	147730				DiI-LDL		DiI-LDL + Fc(A680)-VH4127
		Well 2	862	282845	249739	139064	139975					281919	248813	138138	139049		Ratio		Total	Intracellular	Total	Intracellular
		Well 3	1130	274911	263065	147137	138798					273985	262139	146211	137872		Ldlr WT cells	n=1	1	1.05468	0.930925	0.892274
Ldlr KO cells	n=1	Well 1	63989	93870	140375	88774	103010		Ldlr KO cells	n=1	62710.7	31159.3	77664.3	26063.3	40299.3			n=2	1	1.08725	0.835814	0.984845
		Well 2	62603	104120	104840	90113	127818					41409.3	42129.3	27402.3	65107.3			n=3	1	0.951989	0.529463	0.522309
		Well 3	61540	118593	118158	111698	153622					55882.3	55447.3	48987.3	90911.3		Ldlr KO cells	n=1	0.320848	0.437722	0.25591	0.490368
	n=2	Well 1	93263	104330	106119	100924	101753			n=2	83587.3	20742.7	22531.7	17336.7	18165.7			n=2	0.135523	0.165735	0.110432	0.176693
		Well 2	79202	101609	105122	99033	105581					18021.7	21534.7	15445.7	21993.7			n=3	0.0427808	0.0421818	0.0526144	0.0300445
		Well 3	78297	100553	107675	96217	116088					16965.7	24087.7	12629.7	32500.7
	n=3	Well 1	107096	112064	106213	114873	110515			n=3	100578	11486.3	5635.33	14295.3	9937.33				DiI-LDL		DiI-LDL + Fc(A680)-VH4127
		Well 2	96713	109915	109265	110493	103846					9337.33	8687.33	9915.33	3268.33				Total	Intracellular	Total	Intracellular
		Well 3	97924	114536	120550	119144	111799					13958.3	19972.3	18566.3	11221.3		Average	Ldlr WT	1	1.03131	0.765401	0.799809
																		Ldlr KO	0.166384	0.215213	0.139652	0.232369
																	s.e.m.	Ldlr WT	0	0.0407574	0.121122	0.1413
																		Ldlr KO	0.0817408	0.116832	0.0604776	0.135769
Figure S3c
MFI of Fc(A680)-Peptide														Subtracted background									Fc(A680)-VH4127		Fc(A680)-VH4Sc		Fc(A680)-VH4Sc + DiI-LDL
				Fc(A680)-VH4127		Fc(A680)-VH4Sc		Fc(A680)-VH4Sc + DiI-LDL					Average background	Fc(A680)-VH4127		Fc(A680)-VH4Sc		Fc(A680)-VH4Sc + DiI-LDL			Average		Total	Intracellular	Total	Intracellular	Total	Intracellular
			Background	Total	Intracellular	Total	Intracellular	Total	Intracellular					Total	Intracellular	Total	Intracellular	Total	Intracellular		Ldlr WT cells	n=1	226762	228863	505	490.333	716.667	664.667
Ldlr WT cells	n=1	Well 1	1283	207094	210686	1698	1629	2341	1978		Ldlr WT cells	n=1	1320	205774	209366	378	309	1021	658			n=2	206681	222625	365.667	365.333	565.667	638.333
		Well 2	1346	247642	242445	1799	1949	1881	2148					246322	241125	479	629	561	828			n=3	468185	450102	263.333	49.6667	1001.33	286.333
		Well 3	1331	229511	237418	1978	1853	1888	1828					228191	236098	658	533	568	508			n=4	232870	-	-	-	-	-
	n=2	Well 1	1331	192140	215448	1645	1711	1805	1799			n=2	1285.33	190855	214163	359.667	425.667	519.667	513.667			n=5	193625	-	-	-	-	-
		Well 2	1329	216921	210807	1665	1614	1831	1960					215636	209522	379.667	328.667	545.667	674.667			n=6	395735	-	-	-	-	-
		Well 3	1196	214838	245476	1643	1627	1917	2012					213553	244191	357.667	341.667	631.667	726.667		Ldlr KO cells	n=4	-	-	752	1052	326.667	1712
	n=3	Well 1	1617	461032	469426	2904	2225	4719	2746			n=3	2293.67	458738	467132	610.333	-68.6667	2425.33	452.333			n=5	-	-	316.667	544.667	224	337.667
		Well 2	1469	475443	433998	2598	2204	2740	2518					473149	431704	304.333	-89.6667	446.333	224.333			n=6	-	-	207.667	173.333	135.667	186.333
		Well 3	3795	474961	453763	2169	2601	2426	2476					472667	451469	-124.667	307.333	132.333	182.333
	n=4	Well 1	1790	232818	-	-	-	-	-			n=4	1963.67	230854	-	-	-	-	-				Fc(A680)-VH4127		Fc(A680)-VH4Sc		Fc(A680)-VH4Sc + DiI-LDL
		Well 2	1848	233777	-	-	-	-	-					231813	-	-	-	-	-		Ratio		Total	Intracellular	Total	Intracellular	Total	Intracellular
		Well 3	2253	237906	-	-	-	-	-					235942	-	-	-	-	-		Ldlr WT cells	n=1	1000	1009.26	2.227	2.16232	3.16043	2.93112
	n=5	Well 1	1323	195414	-	-	-	-	-			n=5	1260.33	194154	-	-	-	-	-			n=2	1000	1077.14	1.76923	1.76762	2.73691	3.0885
		Well 2	1197	201204	-	-	-	-	-					199944	-	-	-	-	-			n=3	1000	961.376	0.562456	0.106083	2.13876	0.611582
		Well 3	1261	188037	-	-	-	-	-					186777	-	-	-	-	-			n=4	1000	-	-	-	-	-
	n=6	Well 1	998	401232	-	-	-	-	-			n=6	945.667	400286	-	-	-	-	-			n=5	1000	-	-	-	-	-
		Well 2	890	377358	-	-	-	-	-					376412	-	-	-	-	-			n=6	1000	-	-	-	-	-
		Well 3	949	411451	-	-	-	-	-					410505	-	-	-	-	-		Ldlr KO cells	n=4	-	-	3.22927	4.51754	1.40279	7.35174
Ldlr KO cells	n=4	Well 1	895	-	-	2162	2109	1509	3933		Ldlr KO cells	n=4	1105.67	-	-	1056.33	1003.33	403.333	2827.33			n=5	-	-	1.63547	2.813	1.15688	1.74392
		Well 2	1078	-	-	1997	2777	1336	1913					-	-	891.333	1671.33	230.333	807.333			n=6	-	-	0.524762	0.438004	0.342822	0.470854
		Well 3	1344	-	-	1414	1587	1452	2607					-	-	308.333	481.333	346.333	1501.33
	n=5	Well 1	702	-	-	1023	1511	971	1062			n=5	722.667	-	-	300.333	788.333	248.333	339.333				Fc(A680)-VH4127		Fc(A680)-VH4Sc		Fc(A680)-VH4Sc + DiI-LDL
		Well 2	776	-	-	1048	1066	935	1015					-	-	325.333	343.333	212.333	292.333				Total	Intracellular	Total	Intracellular	Total	Intracellular
		Well 3	690	-	-	1047	1225	934	1104					-	-	324.333	502.333	211.333	381.333		Average	Ldlr WT	1000	1015.93	1.51956	1.34534	2.6787	2.2104
	n=6	Well 1	583	-	-	769	837	781	827			n=6	630.333	-	-	138.667	206.667	150.667	196.667			Ldlr KO	-	-	1.7965	2.58952	0.967495	3.18884
		Well 2	749	-	-	874	777	745	821					-	-	243.667	146.667	114.667	190.667		s.e.m.	Ldlr WT	0	33.5847	0.496464	0.630018	0.296365	0.800698
		Well 3	559	-	-	871	797	772	802					-	-	240.667	166.667	141.667	171.667			Ldlr KO	-	-	0.784865	1.18295	0.320302	2.11365

## Sheet: 6) mLDLR western blot
Supporting data for mouse LDLR western blot (Supplementary Figures S4d-S5c)
Figure S4d
Mice a and c from Western Blot 1
Mice b and d from Western Blot 2
	Subcutaneous tumors				Healthy pancreas				Liver				Kidney				Adrenal glands
	Mouse a - Ldlr WT tumor	Mouse b - Ldlr WT tumor	Mouse c - Ldlr KO tumor	Mouse d - Ldlr KO tumor	Mouse a - Ldlr WT tumor	Mouse b - Ldlr WT tumor	Mouse c - Ldlr KO tumor	Mouse d - Ldlr KO tumor	Mouse a - Ldlr WT tumor	Mouse b - Ldlr WT tumor	Mouse c - Ldlr KO tumor	Mouse d - Ldlr KO tumor	Mouse a - Ldlr WT tumor	Mouse b - Ldlr WT tumor	Mouse c - Ldlr KO tumor	Mouse d - Ldlr KO tumor	Mouse a - Ldlr WT tumor	Mouse b - Ldlr WT tumor	Mouse c - Ldlr KO tumor	Mouse d - Ldlr KO tumor
Western Blot	11631.2	13621	939.042	2219.38	989.87	494.849	1709.23	504.435	8708.1	3967.55	11063.9	1978.65	890.991	272.607	1482.23	516.971	6557.23	3848.08	6924.23	3685.67
Amido Black	72024.8	72008.9	69750.2	81385.3	92578	81948.3	100689	73513.5	97978.7	82036.5	101700	85110.8	89114.8	67467.5	90175.6	76963.7	76960.3	63470.8	71646.5	68605.4
Ratio	0.161489	0.189157	0.0134629	0.02727	0.0106923	0.00603855	0.0169753	0.0068618	0.0888775	0.0483632	0.108789	0.0232479	0.00999824	0.00404057	0.0164372	0.00671708	0.0852027	0.0606276	0.0966443	0.0537227
LDLR quantity	1	1	0.0833674	0.144166	0.0662106	0.0319235	0.105118	0.0362756	0.550362	0.255677	0.673661	0.122903	0.0619128	0.0213609	0.101785	0.0355106	0.527607	0.320514	0.598457	0.284011
Average	1		0.113767		0.049067		0.0706966		0.40302		0.398282		0.0416368		0.0686479		0.424061		0.441234
s.e.m.	0		0.0303993		0.0171435		0.0344209		0.147343		0.275379		0.0202759		0.0331373		0.103546		0.157223
Figure S5c
	Pancreas			Chronic pancreatitis			PDAC
	Mouse 1	Mouse 2	Mouse 3	Mouse 4	Mouse 5	Mouse 6	Mouse 7	Mouse 8	Mouse 9
Western Blot	241.435	315.092	40.536	215.021	822.577	293.142	8463.97	6303.56	10667.6
Amido Black	174587	171024	166588	169938	173211	171582	177324	176430	181674
Ratio	0.00138289	0.00184238	0.000243331	0.00126529	0.00474898	0.00170846	0.0477318	0.0357283	0.0587186
LDLR quantity	1	1.33227	0.175958	0.914962	3.4341	1.23543	34.516	25.836	42.4608
Average	0.836076			1.8615			34.271
s.e.m.	0.343714			0.791726			4.80073

## Sheet: 7) Subcutaneous tumor imaging
Supporting data for subcutaneous tumor imaging (Figures 4a-4b, Supplementary Figures S4c-S4e-S4f)
Figure 4a
In vivo tumor Fc(A680)-VH4127 fluorescence (ph/s/cm2/sr)
		Pre-injection	Post-injection time			Subtracted background							Post-injection time
			1h	4h	24h	1h	4h	24h					1h	4h	24h
Ldlr WT tumor-bearing mice	Mouse 1	942000000	5350000000	14000000000	-	4408000000	13058000000	-			Average	Ldlr WT tumor-bearing mice	3.68678e+09	1.02506e+10	11226625000
	Mouse 2	452000000	8570000000	12600000000	-	8118000000	12148000000	-				Ldlr KO tumor-bearing mice	2.73433e+09	4.03131e+09	4.87011e+09
	Mouse 3	1170000000	4320000000	11400000000	-	3150000000	10230000000	-			s.e.m.	Ldlr WT tumor-bearing mice	7.54552e+08	1.10343e+09	2.236e+09
	Mouse 4	418000000	5530000000	10300000000	-	5112000000	9882000000	-				Ldlr KO tumor-bearing mice	7.21235e+08	6.46864e+08	1.54086e+09
	Mouse 5	277000000	-	12900000000	17600000000	-	12623000000	17323000000
	Mouse 6	939000000	-	15200000000	17700000000	-	14261000000	16761000000
	Mouse 7	239000000	-	15700000000	18400000000	-	15461000000	18161000000
	Mouse 8	560000000	-	11400000000	14400000000	-	10840000000	13840000000
	Mouse 9	283000000	1880000000	4510000000	-	1597000000	4227000000	-
	Mouse 10	298000000	5220000000	13600000000	9400000000	4922000000	13302000000	9102000000
	Mouse 11	428000000	988000000	4720000000	3810000000	560000000	4292000000	3382000000
	Mouse 12	420000000	3680000000	10000000000	9810000000	3260000000	9580000000	9390000000
	Mouse 13	206000000	2260000000	3560000000	2060000000	2054000000	3354000000	1854000000
Ldlr KO tumor-bearing mice	Mouse 14	1110000000	2950000000	6420000000	-	1840000000	5310000000	-
	Mouse 15	390000000	2240000000	4540000000	-	1850000000	4150000000	-
	Mouse 16	782000000	3320000000	4030000000	-	2538000000	3248000000	-
	Mouse 17	400000000	6790000000	8710000000	-	6390000000	8310000000	-
	Mouse 18	273000000	-	5320000000	11100000000	-	5047000000	10827000000
	Mouse 19	213000000	-	7660000000	13600000000	-	7447000000	13387000000
	Mouse 20	720000000	-	6660000000	9300000000	-	5940000000	8580000000
	Mouse 21	1650000000	-	5270000000	6590000000	-	3620000000	4940000000
	Mouse 22	462000000	5280000000	3270000000	2300000000	4818000000	2808000000	1838000000
	Mouse 23	278000000	5220000000	1610000000	1430000000	4942000000	1332000000	1152000000
	Mouse 24	406000000	1090000000	2260000000	1620000000	684000000	1854000000	1214000000
	Mouse 25	362000000	1960000000	3360000000	2250000000	1598000000	2998000000	1888000000
	Mouse 26	217000000	166000000	560000000	222000000	-51000000	343000000	5000000
Figure 4b
Ex vivo Fc(A680)-VH4127 fluorescence (ph/s/cm2/sr)
		24h post-injection time
		Tumor	Pancreas	Liver	Adrenal glands	Kidney							Tumor	Pancreas	Liver	Adrenal glands	Kidney
Ldlr WT tumor-bearing mice	Mouse 5	19000000000	4480000	1290000000	8060000	175000000					Average	Ldlr WT tumor-bearing mice	11702500000	31196250	1559750000	113645000	657125000
	Mouse 6	15800000000	1880000	1970000000	11800000	703000000						Ldlr KO tumor-bearing mice	6.29011e+09	5.51922e+07	1.32089e+09	200000000	7.25778e+08
	Mouse 7	21000000000	71500000	4570000000	391000000	1310000000					s.e.m.	Ldlr WT tumor-bearing mice	2.4581e+09	9.84076e+06	5.50602e+08	4.35197e+07	1.21528e+08
	Mouse 8	15100000000	15100000	3040000000	78600000	913000000						Ldlr KO tumor-bearing mice	1.84588e+09	1.96645e+07	3.9473e+08	3.45173e+07	1.45103e+08
	Mouse 10	4580000000	44000000	333000000	101000000	521000000
	Mouse 11	7890000000	35500000	659000000	169000000	699000000
	Mouse 12	8170000000	9610000	437000000	66100000	401000000
	Mouse 13	2080000000	67500000	179000000	83600000	535000000
Ldlr KO tumor-bearing mice	Mouse 18	12700000000	10100000	2070000000	246000000	809000000
	Mouse 19	12700000000	4030000	3100000000	150000000	1400000000
	Mouse 20	11200000000	27300000	1720000000	237000000	1110000000
	Mouse 21	10900000000	17600000	3000000000	448000000	1250000000
	Mouse 22	678000000	59400000	118000000	129000000	156000000
	Mouse 23	359000000	199000000	364000000	135000000	402000000
	Mouse 24	5090000000	55400000	430000000	129000000	425000000
	Mouse 25	2840000000	51700000	814000000	138000000	511000000
	Mouse 26	144000000	72200000	272000000	188000000	469000000
Figure S4c
In vivo tumor Fc(A680)-VH4Sc fluorescence (ph/s/cm2/sr)
		Pre-injection	Post-injection time			Subtracted background							Post-injection time
			1h	4h	24h	1h	4h	24h					1h	4h	24h
Ldlr WT tumor-bearing mice	Mouse 1	720000000	3150000000	4880000000	9700000000	2430000000	4160000000	8980000000			Average	Ldlr WT tumor-bearing mice	1841500000	3266500000	5.07983e+09
	Mouse 2	388000000	1890000000	3570000000	6140000000	1502000000	3182000000	5752000000				Ldlr KO tumor-bearing mice	1812000000	2.84017e+09	4708500000
	Mouse 3	244000000	2580000000	3480000000	4780000000	2336000000	3236000000	4536000000			s.e.m.	Ldlr WT tumor-bearing mice	1.78714e+08	2.89327e+08	8.54137e+08
	Mouse 4	227000000	1680000000	2240000000	3400000000	1453000000	2013000000	3173000000				Ldlr KO tumor-bearing mice	1.08325e+09	1.00925e+09	1.38728e+09
	Mouse 5	228000000	2030000000	3630000000	4390000000	1802000000	3402000000	4162000000
	Mouse 6	154000000	1680000000	3760000000	4030000000	1526000000	3606000000	3876000000
Ldlr KO tumor-bearing mice	Mouse 7	346000000	6920000000	5720000000	11200000000	6574000000	5374000000	10854000000
	Mouse 8	404000000	419000000	1810000000	4340000000	15000000	1406000000	3936000000
	Mouse 9	207000000	3580000000	6810000000	6580000000	3373000000	6603000000	6373000000
	Mouse 10	188000000	366000000	1560000000	2800000000	178000000	1372000000	2612000000
	Mouse 11	266000000	697000000	1460000000	2500000000	431000000	1194000000	2234000000
	Mouse 12	188000000	489000000	1280000000	2430000000	301000000	1092000000	2242000000
Figure S4e
Ex vivo Fc(A680)-VH4127 fluorescence (ph/s/cm2/sr)
		Pancreas		Liver		Adrenal glands		Kidney					Pancreas		Liver		Adrenal glands		Kidney
		4h	24h	4h	24h	4h	24h	4h	24h				4h	24h	4h	24h	4h	24h	4h	24h
Ldlr WT tumor-bearing mice	Mouse 1	20000000	-	9860000000	-	104000000	-	5160000000	-		Average	Ldlr WT tumor-bearing mice	57132500	31196250	7698750000	1559750000	79725000	113645000	3273750000	657125000
	Mouse 2	139000000	-	9250000000	-	58500000	-	5280000000	-			Ldlr KO tumor-bearing mice	23131250	5.51922e+07	10825000000	1.32089e+09	1156962500	200000000	5053750000	7.25778e+08
	Mouse 3	8960000	-	10100000000	-	1370000	-	1580000000	-		s.e.m.	Ldlr WT tumor-bearing mice	2.51266e+07	9.84076e+06	7.27077e+08	5.50602e+08	2.52172e+07	4.35197e+07	6.73822e+08	1.21528e+08
	Mouse 4	17500000	-	8060000000	-	61000000	-	1150000000	-			Ldlr KO tumor-bearing mice	5.5564e+06	1.96645e+07	5.39679e+08	3.9473e+08	4.23489e+08	3.45173e+07	7.25473e+08	1.45103e+08
	Mouse 5	198000000	-	5260000000	-	68000000	-	1780000000	-
	Mouse 6	24300000	-	4710000000	-	225000000	-	2430000000	-
	Mouse 7	11400000	-	6400000000	-	4930000	-	2830000000	-
	Mouse 8	37900000	-	7950000000	-	115000000	-	5980000000	-
	Mouse 9	-	4480000	-	1290000000	-	8060000	-	175000000
	Mouse 10	-	1880000	-	1970000000	-	11800000	-	703000000
	Mouse 11	-	71500000	-	4570000000	-	391000000	-	1310000000
	Mouse 12	-	15100000	-	3040000000	-	78600000	-	913000000
	Mouse 13	-	44000000	-	333000000	-	101000000	-	521000000
	Mouse 14	-	35500000	-	659000000	-	169000000	-	699000000
	Mouse 15	-	9610000	-	437000000	-	66100000	-	401000000
	Mouse 16	-	67500000	-	179000000	-	83600000	-	535000000
Ldlr KO tumor-bearing mice	Mouse 17	3740000	-	12900000000	-	45300000	-	2490000000	-
	Mouse 18	3010000	-	12100000000	-	44000000	-	3870000000	-
	Mouse 19	22300000	-	9240000000	-	444000000	-	3150000000	-
	Mouse 20	23400000	-	11700000000	-	42400000	-	3420000000	-
	Mouse 21	35900000	-	10400000000	-	1980000000	-	5830000000	-
	Mouse 22	16300000	-	8760000000	-	3220000000	-	7770000000	-
	Mouse 23	49000000	-	11900000000	-	2060000000	-	7080000000	-
	Mouse 24	31400000	-	9600000000	-	1420000000	-	6820000000	-
	Mouse 25	-	10100000	-	2070000000	-	246000000	-	809000000
	Mouse 26	-	4030000	-	3100000000	-	150000000	-	1400000000
	Mouse 27	-	27300000	-	1720000000	-	237000000	-	1110000000
	Mouse 28	-	17600000	-	3000000000	-	448000000	-	1250000000
	Mouse 29	-	59400000	-	118000000	-	129000000	-	156000000
	Mouse 30	-	199000000	-	364000000	-	135000000	-	402000000
	Mouse 31	-	55400000	-	430000000	-	129000000	-	425000000
	Mouse 32	-	51700000	-	814000000	-	138000000	-	511000000
	Mouse 33	-	72200000	-	272000000	-	188000000	-	469000000
Figure S4f
Ex vivo Fc(A680)-VH4Sc fluorescence (ph/s/cm2/sr)
		24h post-injection time
		Tumor	Pancreas	Liver	Adrenal glands	Kidney							Tumor	Pancreas	Liver	Adrenal glands	Kidney
Ldlr WT tumor-bearing mice	Mouse 1	6250000000	275000000	536000000	302000000	2220000000					Average	Ldlr WT tumor-bearing mice	3230000000	5.21667e+08	1.01717e+09	3.10333e+08	2.13167e+09
	Mouse 2	3680000000	844000000	1950000000	411000000	3000000000						Ldlr KO tumor-bearing mice	3.20667e+09	4.73833e+08	973000000	275500000	2000000000
	Mouse 3	1740000000	405000000	957000000	276000000	1820000000					s.e.m.	Ldlr WT tumor-bearing mice	6.8645e+08	9.09042e+07	2.16764e+08	2.66991e+07	1.88775e+08
	Mouse 4	1860000000	321000000	823000000	227000000	2130000000						Ldlr KO tumor-bearing mice	8.02864e+08	6.73723e+07	1.99704e+08	4.15265e+07	1.47941e+08
	Mouse 5	3440000000	636000000	1270000000	286000000	1770000000
	Mouse 6	2410000000	649000000	567000000	360000000	1850000000
Ldlr KO tumor-bearing mice	Mouse 7	5270000000	230000000	1100000000	188000000	2630000000
	Mouse 8	3290000000	305000000	1870000000	153000000	2160000000
	Mouse 9	5850000000	615000000	736000000	264000000	1700000000
	Mouse 10	1900000000	542000000	819000000	258000000	1940000000
	Mouse 11	1860000000	614000000	875000000	401000000	1940000000
	Mouse 12	1070000000	537000000	438000000	389000000	1630000000

## Sheet: 8) Spontaneous tumor imaging
Supporting data for spontaneous tumor imaging (Figures 5a-5b-5c, Supplementary Figure S6e)
Figure 5a
In vivo Fc(A680)-VH4127 fluorescence (ph/s/cm2/sr)
		Pre-injection	Post-injection time		Subtracted background					Post-injection time
			24h	48h	24h	48h				24h	48h
KI mice	Mouse 1	197000000	514000000	807000000	317000000	610000000		Average	KI	853000000	793600000
	Mouse 2	148000000	1110000000	860000000	962000000	712000000			KI+CP	1451625000	985375000
	Mouse 3	204000000	1040000000	1070000000	836000000	866000000			KIC	3239400000	2047400000
	Mouse 4	377000000	1750000000	1510000000	1373000000	1133000000		s.e.m.	KI	1.69653e+08	9.54707e+07
	Mouse 5	443000000	1220000000	1090000000	777000000	647000000			KI+CP	1.90458e+08	7.73914e+07
KI+CP mice	Mouse 6	301000000	1680000000	1210000000	1379000000	909000000			KIC	3.78313e+08	2.3021e+08
	Mouse 7	304000000	1170000000	1100000000	866000000	796000000
	Mouse 8	275000000	1510000000	1220000000	1235000000	945000000
	Mouse 9	336000000	1290000000	1010000000	954000000	674000000
	Mouse 10	398000000	2010000000	1420000000	1612000000	1022000000
	Mouse 11	364000000	2200000000	1600000000	1836000000	1236000000
	Mouse 12	374000000	2900000000	1720000000	2526000000	1346000000
	Mouse 13	375000000	1580000000	1330000000	1205000000	955000000
KIC mice	Mouse 14	407000000	3290000000	2120000000	2883000000	1713000000
	Mouse 15	298000000	2260000000	2010000000	1962000000	1712000000
	Mouse 16	332000000	4120000000	1940000000	3788000000	1608000000
	Mouse 17	481000000	4590000000	3200000000	4109000000	2719000000
	Mouse 18	545000000	4000000000	3030000000	3455000000	2485000000
Figure 5b
Laparotomy Fc(A680)-VH4127 fluorescence (ph/s/cm2/sr)
		48h post-injection time
KI mice	Mouse 1	95100000		Average	KI	346620000
	Mouse 2	453000000			KI+CP	871875000
	Mouse 3	348000000			KIC	2826000000
	Mouse 4	575000000		s.e.m.	KI	8.18226e+07
	Mouse 5	262000000			KI+CP	1.14211e+08
KI+CP mice	Mouse 6	569000000			KIC	1.93225e+08
	Mouse 7	692000000
	Mouse 8	954000000
	Mouse 9	806000000
	Mouse 10	878000000
	Mouse 11	1530000000
	Mouse 12	1040000000
	Mouse 13	506000000
KIC mice	Mouse 14	2270000000
	Mouse 15	3320000000
	Mouse 16	2540000000
	Mouse 17	2840000000
	Mouse 18	3160000000
Figure 5c
Ex vivo Fc(A680)-VH4127 fluorescence (ph/s/cm2/sr)
		48h post-injection time
		Pancreas / Pancreatitis / PDAC	Liver	Adrenal glands	Spleen	Kidney				Pancreas / Pancreatitis / PDAC	Liver	Adrenal glands	Spleen	Kidney
KI mice (healthy pancreas)	Mouse 1	10200000	152000000	218000000	500000000	509000000		Average	KI	65560000	262200000	109280000	400000000	432000000
	Mouse 2	78900000	162000000	19700000	300000000	362000000			KI+CP	373375000	548000000	308375000	437500000	751125000
	Mouse 3	144000000	304000000	192000000	500000000	503000000			KIC	4320000000	188420000	106980000	1000000000	315320000
	Mouse 4	58800000	444000000	38200000	200000000	412000000		s.e.m.	KI	2.27167e+07	5.34588e+07	4.04271e+07	6.32456e+07	3.13321e+07
	Mouse 5	35900000	249000000	78500000	500000000	374000000			KI+CP	7.44019e+07	5.93215e+07	5.21063e+07	4.97763e+07	3.12601e+07
KI+CP mice (chronic pancreatitis)	Mouse 6	192000000	362000000	206000000	300000000	707000000			KIC	8.55149e+08	5.14296e+07	3.90322e+07	2.77489e+08	1.01974e+08
	Mouse 7	254000000	359000000	161000000	300000000	678000000
	Mouse 8	689000000	786000000	462000000	400000000	909000000
	Mouse 9	506000000	640000000	271000000	400000000	750000000
	Mouse 10	645000000	677000000	533000000	600000000	845000000
	Mouse 11	317000000	548000000	349000000	400000000	726000000
	Mouse 12	230000000	650000000	373000000	700000000	757000000
	Mouse 13	154000000	362000000	112000000	400000000	637000000
KIC mice (PDAC)	Mouse 14	3570000000	33100000	90800000	300000000	15600000
	Mouse 15	1790000000	124000000	46100000	1000000000	193000000
	Mouse 16	4260000000	323000000	118000000	900000000	588000000
	Mouse 17	4970000000	269000000	30000000	2000000000	296000000
	Mouse 18	7010000000	193000000	250000000	800000000	484000000
Figure S6e
Ex vivo Fc(A680)-VH4127 fluorescence (ph/s/cm2/sr)
LIVER	Post-injection time			LIVER		Post-injection time				ADRENAL GLANDS	Post-injection time			ADRENAL GLANDS		Post-injection time
	24h	48h				24h	48h				24h	48h				24h	48h
KI mice	600000000	150000000		Average	KI mice	1000000000	260000000			KI mice	566000000	218000000		Average	KI mice	764800000	109280000
	450000000	160000000			KIC mice	1092000000	186600000				613000000	19700000			KIC mice	1248400000	106980000
	750000000	300000000		s.e.m.	KI mice	3.13449e+08	5.30094e+07				189000000	192000000		s.e.m.	KI mice	3.19865e+08	4.04271e+07
	2200000000	440000000			KIC mice	4.7183e+08	5.13766e+07				2010000000	38200000			KIC mice	7.93968e+08	3.90322e+07
	1000000000	250000000									446000000	78500000
KIC mice	2500000000	33000000								KIC mice	4240000000	90800000
	180000000	120000000									109000000	46100000
	180000000	320000000									226000000	118000000
	1900000000	270000000									1530000000	30000000
	700000000	190000000									137000000	250000000
KIDNEY	Post-injection time			KIDNEY		Post-injection time				SPLEEN	Post-injection time			SPLEEN		Post-injection time
	24h	48h				24h	48h				24h	48h				24h	48h
KI mice	600000000	500000000		Average	KI mice	1060000000	440000000			KI mice	980000000	500000000		Average	KI mice	748000000	392000000
	1000000000	400000000			KIC mice	1150000000	324000000				830000000	270000000			KIC mice	1420000000	1064000000
	700000000	500000000		s.e.m.	KI mice	2.48193e+08	2.44949e+07				540000000	510000000		s.e.m.	KI mice	9.05207e+07	6.74092e+07
	2000000000	400000000			KIC mice	5.76194e+08	1.03808e+08				530000000	190000000			KIC mice	2.39583e+08	3.29342e+08
	1000000000	400000000									860000000	490000000
KIC mice	3000000000	20000000								KIC mice	2000000000	330000000
	50000000	200000000									1300000000	980000000
	300000000	600000000									1200000000	920000000
	2000000000	300000000									1900000000	2300000000
	400000000	500000000									700000000	790000000

## Sheet: 9) AST & Creatinine assays
Supporting data for serum AST and creatinine dosages (Figure 5d)
Serum AST activity
Post-injection time	Injected molecule	Mouse genotype		Absorbance t=0 (570 nm)	Absorbance t=5 (570 nm)	Absorbance 570 nm (t=0) - Blank (t=0)	Absorbance 570 nm (t=5) - Blank (t=5)	D Absorbance	Glutamate amount (nmole)	AST activity (milliunit/mL)		Blank t=0	Blank t=5	a	b	R²
24h	0.9% NaCl	KI	Mouse 1	0.703	0.794	0.308	0.521	0.213	2.49317	24.9317		0.395	0.273	0.0659	0.0487	0.9407
			Mouse 2	0.613	0.718	0.218	0.445	0.227	2.70561	27.0561
			Mouse 3	0.824	0.962	0.429	0.689	0.26	3.20637	32.0637
			Mouse 4	0.622	0.776	0.227	0.503	0.276	3.44917	34.4917
		KIC	Mouse 5	0.791	0.93	0.396	0.657	0.261	3.22155	32.2155		Average			AST activity (milliunit/mL)
			Mouse 6	0.669	0.738	0.274	0.465	0.191	2.15933	21.5933		24h	0.9% NaCl	KI	29.6358
			Mouse 7	1.715	1.835	1.32	1.562	0.242	2.93323	29.3323				KIC	27.7137
	Fc(A680)-VH4127 (1 nmole)	KI	Mouse 8	0.96	1.061	0.565	0.788	0.223	2.64492	26.4492			Fc(A680)-VH4127	KI	30.344
			Mouse 9	0.973	1.129	0.578	0.856	0.278	3.47951	34.7951				KIC	29.1806
			Mouse 10	0.538	0.661	0.143	0.388	0.245	2.97876	29.7876		48h	0.9% NaCl	KI	36.3316
		KIC	Mouse 11	0.51	0.614	0.115	0.341	0.226	2.69044	26.9044				KIC	31.1533
			Mouse 12	0.767	0.908	0.372	0.635	0.263	3.2519	32.519			Fc(A680)-VH4127	KI	32.1093
			Mouse 13	0.729	0.841	0.334	0.568	0.234	2.81184	28.1184				KIC	31.0449
48h	0.9% NaCl	KI	Mouse 1	0.6935	0.851	0.2985	0.578	0.2795	3.50228	35.0228
			Mouse 2	0.6885	0.861	0.2935	0.588	0.2945	3.72989	37.2989		s.e.m.			AST activity (milliunit/mL)
			Mouse 3	0.618	0.753	0.223	0.48	0.257	3.16085	31.6085		24h	0.9% NaCl	KI	2.20335
			Mouse 4	0.7785	0.978	0.3835	0.705	0.3215	4.13961	41.3961				KIC	3.17135
		KIC	Mouse 5	0.594	0.75	0.199	0.477	0.278	3.47951	34.7951			Fc(A680)-VH4127	KI	2.42529
			Mouse 6	0.659	0.793	0.264	0.52	0.256	3.14568	31.4568				KIC	1.70559
			Mouse 7	0.963	1.069	0.568	0.796	0.228	2.72079	27.2079		48h	0.9% NaCl	KI	2.05356
	Fc(A680)-VH4127 (1 nmole)	KI	Mouse 8	0.7705	0.888	0.3755	0.615	0.2395	2.8953	28.953				KIC	2.1955
			Mouse 9	0.8385	1.0165	0.4435	0.7435	0.3	3.81335	38.1335			Fc(A680)-VH4127	KI	1.66792
			Mouse 14	0.6895	0.812	0.2945	0.539	0.2445	2.97117	29.7117				KIC	1.81656
			Mouse 10	0.641	0.7865	0.246	0.5135	0.2675	3.32018	33.2018
			Mouse 15	0.505	0.633	0.11	0.36	0.25	3.05463	30.5463
		KIC	Mouse 11	0.754	0.929	0.359	0.656	0.297	3.76783	37.6783
			Mouse 12	0.7305	0.835	0.3355	0.562	0.2265	2.69803	26.9803
			Mouse 15	0.9885	1.077	0.5935	0.804	0.2105	2.45524	24.5524
			Mouse 13	0.53	0.655	0.135	0.382	0.247	3.0091	30.091
			Mouse 16	0.493	0.649	0.098	0.376	0.278	3.47951	34.7951
			Mouse 17	0.4455	0.5595	0.0505	0.2865	0.236	2.84219	28.4219
			Mouse 18	0.469	0.625	0.074	0.352	0.278	3.47951	34.7951
Serum Creatinine			N.D.: not detectable
Post-injection time	Injected molecule	Mouse genotype		Creatinine absorbance (570 nm)	Creatine and sarcosine background Absorbance (570 nm)	Creatinine - creatine and sarcosine background (Absorbance at 570 nm)	Creatinine amount (nmole)	Sample volume (µL)	Creatinine concentration (nmole/µL)	Creatinine concentration (ng/µL)		Blank	a	b	R²	Creatinine MW (g/mole)
24h	0.9% NaCl	KI	8B.79 24h	0.144	0.141	0.003	0.223881	10	0.0223881	2.53254		0.044	0.134	0.027	0.9984	113.12
			6B.86 24h	0.149	0.146	0.003	0.223881	10	0.0223881	2.53254
			6B.92 24h	0.172	0.168	0.004	0.231343	10	0.0231343	2.61696
			6B.91 24h	0.192	0.187	0.005	0.238806	10	0.0238806	2.70137
			6B.87 24h	0.399	0.417	N.D.	N.D.	10		N.D.		Average			Creatinine concentration (ng/µL)
		KIC	8B.78 24h	0.254	0.254	0	0.201493	10	0.0201493	2.27928		24h	0.9% NaCl	KI	2.59585
			6B.59 24h	0.17	0.167	0.003	0.223881	7	0.0319829	3.61791				KIC	2.9486
			19.44 24h	0.537	0.548	N.D.	N.D.	10		N.D.			Fc(A680)-VH4127	KI	2.57475
	Fc(A680)-VH4127 (1 nmole)	KI	6B.51 24h	0.143	0.148	N.D.	N.D.	10		N.D.				KIC	5.90925
			6B.53 24h	0.175	0.17	0.005	0.238806	10	0.0238806	2.70137		48h	0.9% NaCl	KI	N.D.
			9.76 24h	0.146	0.144	0.002	0.216418	10	0.0216418	2.44812				KIC	N.D.
		KIC	9.72 24h	0.111	0.053	0.058	0.634328	5	0.126866	14.351			Fc(A680)-VH4127	KI	N.D.
			10.47 24h	0.15	0.144	0.006	0.246269	10	0.0246269	2.78579				KIC	N.D.
			6B.52 24h	0.213	0.201	0.012	0.291045	10	0.0291045	3.2923
			6B.88 24h	0.454	0.443	0.011	0.283582	10	0.0283582	3.20788		s.e.m.			Creatinine concentration (ng/µL)
48h	0.9% NaCl	KI	8B.79 48h	0.299	0.312	N.D.	N.D.	10		N.D.		24h	0.9% NaCl	KI	0.520113
			6B.86 48h	0.567	0.584	N.D.	N.D.	10		N.D.				KIC	1.0561
			6B.92 48h	0.409	0.425	N.D.	N.D.	10		N.D.			Fc(A680)-VH4127	KI	0.861357
			6B.91 48h	0.516	0.532	N.D.	N.D.	10		N.D.				KIC	2.81611
		KIC	8B.78 48h	0.375	0.387	N.D.	N.D.	10		N.D.		48h	0.9% NaCl	KI	N.D.
			6B.59 48h	0.503	0.511	N.D.	N.D.	10		N.D.				KIC	N.D.
			6B.90 48h	0.142	0.159	N.D.	N.D.	4		N.D.			Fc(A680)-VH4127	KI	N.D.
	Fc(A680)-VH4127 (1 nmole)	KI	6B.51 48h	0.212	0.218	N.D.	N.D.	10		N.D.				KIC	N.D.
			6B.53 48h	0.962	0.972	N.D.	N.D.	10		N.D.
			10.49 48h	1.16	1.191	N.D.	N.D.	10		N.D.
			9.76 48h	0.245	0.257	N.D.	N.D.	10		N.D.
			10.107 48h	0.225	0.225	0	0.201493	10	0.0201493	0
		KIC	9.72 48h	0.232	0.237	N.D.	N.D.	10		N.D.
			10.47 48h	0.502	0.508	N.D.	N.D.	10		N.D.
			10.50 48h	0.41	0.424	N.D.	N.D.	10		N.D.
			6B.52 48h	0.413	0.532	N.D.	N.D.	10		N.D.
			10.106 48h	0.222	0.223	N.D.	N.D.	10		N.D.
			25.29 48h	0.362	0.372	N.D.	N.D.	10		N.D.
			25.26 48h	0.396	0.408	N.D.	N.D.	10		N.D.

## Sheet: 10) Liver metastasis imaging
Supporting data for liver metastasis imaging (Figure 6e)
Ex vivo Fc(A680)-VH4127 fluorescence (ph/s/cm2/sr)
		48h post-injection time
		Healthy liver	Adjacent normal liver	Tumor-mass in liver				Healthy liver	Adjacent normal liver	Tumor-mass in liver
KI mice	Mouse 1	2100000000	-	-		Average	KI mice	1627600000	-	-
	Mouse 2	2350000000	-	-			Transplanted-KI mice	-	1.26529e+09	4844000000
	Mouse 3	428000000	-	-		s.e.m.	KI mice	3.39063e+08	-	-
	Mouse 4	1390000000	-	-			Transplanted-KI mice	-	3.26216e+08	1.54125e+09
	Mouse 5	1870000000	-	-
Transplanted-KI mice	Mouse 6	-	2470000000	4940000000
	Mouse 7	-	2000000000	4640000000
	Mouse 8	-	548000000	9730000000
	Mouse 9	-	323000000	663000000
	Mouse 10	-	346000000	2410000000
	Mouse 11	-	1700000000	10800000000
	Mouse 12	-	1470000000	725000000
